# Supplementary material for: Objective Methods to Assess Aorto-Iliac Calcifications: A Systematic Review
Source: Diagnostics (Basel). 2024 May 19;14(10):1053. doi: 10.3390/diagnostics14101053 (PMC11119820; doi:10.3390/diagnostics14101053)
Supplement: Supplementary file 1 [file diagnostics-14-01053-s001.zip]

Archive with 1 entries (1 files):
- diagnostics-2936504-supplementary.pdf
